# Supplementary material for: What Is Behavioral Complexity? Lay Perceptions of Characteristics of Complex Behavior
Source: Behav Sci (Basel). 2024 Aug 22;14(8):730. doi: 10.3390/bs14080730 (PMC11351980; doi:10.3390/bs14080730)
Supplement: Supplementary file 1 [file behavsci-14-00730-s001.zip]

Archive with 1 entries (1 files):
- behavsci-3102248-supplementary.pdf
